# Supplementary material for: Neurodevelopmental Changes in the Guinea Pig Brain Caused by Time-Limited Complete Vitamin C Deprivation
Source: Nutrients. 2025 Nov 6;17(21):3484. doi: 10.3390/nu17213484 (PMC12611027; doi:10.3390/nu17213484)
Supplement: Supplementary file 1 [file nutrients-17-03484-s001.zip]

Archive with 1 entries (1 files):
- nutrients-3931783-supplementary.pdf
